# Supplementary material for: Data-independent acquisition-based SWATH-MS proteomics profiling to decipher the impact of farming system and chicken strain and discovery of biomarkers of authenticity in organic versus antibiotic-free chicken meat
Source: Curr Res Food Sci. 2024 May 1;8:100757. doi: 10.1016/j.crfs.2024.100757 (PMC11087922; doi:10.1016/j.crfs.2024.100757)
Supplement: Multimedia component 1 [file mmc1.xlsx]

## Sheet: Table S1
Table S1. List of the muscle proteins (n = 38) identified as being significantly different among the two antibiotic-free groups and their correlation with chicken strain expressed by ANOVA test results. Ross 308 up-regulated proteins are highlighted in blue while Ranger Classic up-regulated proteins are highlited in red.
Uniprot ID	Gene names	Protein full name	Biological pathway (GO,KEGG,Reactome)	Antibiotic-free Ross 308 (ARO)	Antibiotic-free Ranger Classic (ARA)	P-value
P68139	ACTA1	Actin, alpha skeletal muscle	GO:0003779; GO:0005198; hsa04260; GO:0014888; GO:0014866; GO:0071417	5193.84	3720.37	0.0120775	DOWN
P20111	ACTN2	Alpha-actinin-2	GO:0003779; GO:0005198; R-HSA-114608; GO:0050839; GO:0071417; GO:0044325; GO:0032970	346857	123054	0.0427018
P53449	ALDOC	Fructose-bisphosphate aldolase C	GO:0006091; R-HSA-71387; R-HSA-6798695	446298	270945	0.0114726
F1NG97	AMPD3	AMP deaminase 3	R-HSA-71387; R-HSA-6798695; GO:0106380	258860	171373	0.00200741
Q6EE31	CCT8	T-complex protein 1 subunit theta	GO:0005198; R-HSA-6798695; R-HSA-114608; GO:0050839; R-HSA-8876725; GO:0032970	592817	295686	0.041273
P00565	CKM	Creatine kinase M-type	GO:0006599; GO:0106380	685528	359554	0.0332218
F1NXR0	CKMT1B	Creatine kinase U-type, mitochondrial	GO:0006599; GO:0106380	421469	179733	0.00992853
Q8JFP1	EIF4A2	Eukaryotic initiation factor 4A-II	GO:0005198; R-HSA-8876725	482879	202149	0.00466401
O57391	ENO2	Gamma-enolase	GO:0006091; R-HSA-71387	289222	181902	0.000431145
A0A1L1RNY8	H2AFX	Histone H2AX	GO:0005198	442175	151899	0.00952739
F1P5V6	MYL3	Myosin light chain 3	GO:0003779; GO:0005198; hsa04260; GO:0014888	522544	194711	0.0187355
A0A3Q2U6G6	PDLIM5	PDZ and LIM domain protein 5	GO:0003779; GO:0005198; GO:0019900; GO:0051371; GO:0050839; R-HSA-8876725	505248	231952	0.0108229
F1NU17	PGK2	Phosphoglycerate kinase 2	GO:0006091; R-HSA-71387; GO:0005198	658056	367275	0.0103126
P12620	TNNT3	Troponin T, fast skeletal muscle	GO:0003779; hsa04260	462530	283870	0.0182812
A6BLM8	TTN	Titin	GO:0003779; GO:0005198; GO:0019900 ; hsa04260 ; GO:0051371; R-HSA-114608; GO:0014866	610669	276897	0.0317655
A0A1D5NW27	TUBA1A	Tubulin alpha-1A chain	GO:0005198; R-HSA-114608; R-HSA-8876725	466097	180450	0.0121553
F1NW97	TUBA4B	Putative tubulin-like protein alpha-4B	GO:0005198	538879	245303	0.00845492
A0A1D5P5Z0	TUBA8A	Tubulin alpha-8 chain	GO:0005198	369317	193791	0.0377602
F1NVB3	UNC45B	Protein unc-45 homolog B	GO:0003779	726137	420848	0.0134259
Q5ZMU9	VCP	Transitional endoplasmic reticulum ATPase	GO:0006091; R-HSA-71387; GO:0005198; R-HSA-6798695; GO:0050839; R-HSA-8876725; GO:0014866; GO:0044325; GO:0032970	250466	144056	0.00883573
P21265	ADSL	Adenylosuccinate lyase	GO:0006091; R-HSA-71387; GO:0006107; GO:0106380	269193	633216	0.0296165	UP
Q03669	ATP2A2	Sarcoplasmic/endoplasmic reticulum calcium ATPase 2	GO:0003779; GO:0005198; hsa04260 ; GO:0051371; R-HSA-114608; R-HSA-8876725; GO:0014888; GO:0071417; GO:0044325; GO:0032970	334102	585537	0.00153133
A0A1L1RWR8	DEUP1	Deuterosome assembly protein 1	GO:0003779; GO:0005198	72752.2	578478	0.00591991
A0A1D5PAA8	GYG1	Glycogenin-1	GO:0006091; R-HSA-71387; R-HSA-6798695; R-HSA-8982491	149661	428109	0.0424028
Q00649	HSPB1	Heat shock protein beta-1	GO:0005198; GO:0019900; R-HSA-8876725	161663	313624	0.0181068
A0A1D5PUM7	IGFN1	Immunoglobulin-like and fibronectin type III domain-containing protein 1	GO:0050839	388196	601631	0.000665318
A0A1D5P909	LDB3	LIM domain-binding protein 3	GO:0003779; GO:0019900; GO:0051371	473116	789218	0.0230387
F1NM49	MYH15	Myosin-15	GO:0003779	376126	627529	0.00103197
A0A1D5NZY9	MYH7B	Myosin-7B	GO:0003779	369537	579408	0.0317687
A0A1D5PSF9	MYOM1	Myomesin-1	GO:0003779; GO:0005198; GO:0019900 ; R-HSA-114608	143145	205991	0.00336366
	NEB	Nebulin	GO:0003779; GO:0005198; GO:0032970	369448	548330	0.0175253
Q5ZM25	OLA1	Obg-like ATPase 1	R-HSA-71387; GO:0005198; R-HSA-114608; GO:0050839; R-HSA-8876725	156864	429237	0.044897
A0A1D5PA64	PHKB	Phosphorylase b kinase regulatory subunit beta	GO:0006091; R-HSA-71387; R-HSA-8982491	303674	595786	0.00288715
O42281	PRPH	Peripherin-2	GO:0003779; GO:0005198	293784	623013	0.0101429
A0A3S5ZPB7	SLC25A3	Phosphate carrier protein, mitochondrial	GO:0044325	196029	260669	0.0417876
P04268	TPM1	Tropomyosin alpha-1 chain	GO:0003779; GO:0005198; hsa04260; GO:0032970	317166	610042	0.00851601
A0A1L1RJP8	TUBA4A	Tubulin alpha-4A chain	GO:0005198; GO:0019900; R-HSA-114608	223349	562226	0.0407487
F1NAC6	UQCRC1	Cytochrome b-c1 complex subunit 1, mitochondrial	GO:0006091; R-HSA-71387; GO:0005198; hsa04260; R-HSA-8876725	222295	511738	0.0360516

## Sheet: Table S2
Table S2. List of the muscle proteins (n = 24) identified as being significantly different among the two organic groups and their correlation with chicken strain expressed by ANOVA test results. Ross 308 up-regulated proteins are highlighted in blue while Ranger Classic up-regulated proteins are highlited in red.
Uniprot ID	Gene names	Protein full name	Biological pathway (GO,KEGG,Reactome)	Organic Ross 308 (ORO)	Organic Ranger Classic (ORA)	P-value
P21566	CFL2	Cofilin-2	GO:0003779; GO:0014888; GO:0071417; GO:0032970	538206	258518	0.0036059	DOWN
P20785	COL6A1	Collagen alpha-1(VI) chain	GO:0005198; GO:0071417	285044	139751	0.00577148
Q5ZKU1	DCN	DCN1-like protein 1	R-HSA-71387; GO:0005198; GO:0044325; GO:0032970	341216	186996	0.036735
A0A1L1RRR1	EEF1A1	Elongation factor 1-alpha 1	GO:0005198; R-HSA-6798695; GO:0019900; R-HSA-8876725	354578	137054	0.0403125
	FLNC	Filamin-C	GO:0003779; GO:0005198	489837	193712	0.0150956
P00504	GOT1	Aspartate aminotransferase, cytoplasmic	R-HSA-71387; R-HSA-8982491; GO:0006107; GO:0006599; GO:0071417	656310	286612	0.00406069
A0A1D5P603	MYH1F		GO:0003779	341655	195710	0.00417858
A0A1D5PJ08	NID1	Nidogen-1	GO:0005198	419750	81170.1	0.00662049
E1BSN7	PYGB	Glycogen phosphorylase, brain form	GO:0006091; R-HSA-71387; R-HSA-6798695; R-HSA-8982491; GO:0006107	544040	285656	0.0106522
A0A1L1RXA5	REEP5	Receptor expression-enhancing protein 5	GO:0050839	363430	100134	0.0244989
A6BLM8	TTN	Titin	GO:0003779; GO:0005198; GO:0019900 ; hsa04260 ; GO:0051371; R-HSA-114608; GO:0014866	623324	191847	0.0261397
G1K338	TUBB2A	Tubulin beta-2A chain	GO:0005198; R-HSA-114608	419856	212957	0.0114424
F1NYB1	TUBB4B	Tubulin beta-4B chain	GO:0005198; R-HSA-6798695; R-HSA-114608	471995	309486	0.000375106
F1NT57	AKR1B1	Aldo-keto reductase family 1 member B1	GO:0006091; R-HSA-71387	127349	473654	0.00464998	UP
P11009	CKMT2	Creatine kinase S-type, mitochondrial	GO:0003779; GO:0006599; GO:0106380	186109	611575	0.0159697
F1N9H4	EEF1A2	Elongation factor 1-alpha 2	GO:0005198; GO:0019900; R-HSA-8876725	385663	561550	0.0240258
A0A1L1RNY8	H2AFX	Histone H2AX	GO:0005198	456636	619216	0.0265825
A0A1D5PPF8	HSPA4	Heat shock 70 kDa protein 4	GO:0005198; R-HSA-8876725	258549	347831	0.00173918
A0A1D5PF99	HSPG2	Basement membrane-specific heparan sulfate proteoglycan core protein	R-HSA-71387; GO:0005198	226036	346710	0.0373902
A0A1D5PUM7	IGFN1	Immunoglobulin-like and fibronectin type III domain-containing protein 1	GO:0050839	141046	413901	0.020351
A0A1D5PUR6	MYH1A		GO:0003779	206711	425150	0.0356548
	PLEC	Plectin	GO:0006091; GO:0003779; GO:0005198; hsa04260; GO:0050839; GO:0014888; GO:0014866	255341	464978	0.0135049
E1BX21	SIN3A	Paired amphipathic helix protein Sin3a	GO:0005198; R-HSA-114608; GO:0050839; GO:0071417; GO:0032970	431309	777139	0.000468384
F6T197	VDAC2	Voltage-dependent anion-selective channel protein 2	GO:0005198; GO:0050839; GO:0032970	315666	668837	0.0341368

## Sheet: Table S3
Table S3. List of the muscle proteins (n = 61) identified as being significantly different among the two Ross 308 groups and their correlation with farming method expressed by ANOVA test results. Antibiotic-free raised chicken up-regulated proteins are highlighted in blue while organic up-regulated proteins are highlited in red.
Uniprot ID	Gene names	Protein full name	Biological pathway (GO,KEGG,Reactome)	Antibiotic-free Ross 308 (ARO)	Organic Ross 308 (ORO)	P-value
P68139	ACTA1	Actin, alpha skeletal muscle	GO:0003779; GO:0005198; hsa04260; GO:0014888; GO:0014866; GO:0071417	3518.7	1798.28	< 0,0001	DOWN
A0A1D5NV17	ACTBL2	Beta-actin-like protein 2	GO:0003779; GO:0005198; GO:0019900	5481.6	2674.64	< 0,0001
P53449	ALDOC	Fructose-bisphosphate aldolase C	GO:0006091; R-HSA-71387; R-HSA-6798695	446298	311626	0.0340412
P81073	AMPD1	AMP deaminase 1, EC 3.5.4.6	R-HSA-71387; GO:0106380	496219	226036	0.00109402
Q5ZHV4	BPGM	Bisphosphoglycerate mutase	GO:0006091; R-HSA-71387	417362	173964	< 0,0001
E1BVC2	CAND2	Cullin-associated NEDD8-dissociated protein 2	GO:0050839	684904	443049	0.015676
P19204	CASQ2	Calsequestrin-2	GO:0003779; hsa04260; GO:0014866; GO:0071417; GO:0044325	459951	198137	< 0,0001
P00565	CKM	Creatine kinase M-type	GO:0006599; GO:0106380	632794	381735	0.000146798
F1NXR0	CKMT1B	Creatine kinase U-type, mitochondrial	GO:0006599; GO:0106380	434811	208099	0.0415993
P15989	COL6A3	Collagen alpha-3(VI) chain	GO:0003779; GO:0005198	776680	336684	0.0433214
Q90705	EEF2	Elongation factor 2	GO:0005198; R-HSA-6798695; GO:0019900; GO:0050839; R-HSA-8876725	525044	287929	0.0419574
Q8JFP1	EIF4A2	Eukaryotic initiation factor 4A-II	GO:0005198; R-HSA-8876725	482879	282628	0.0416778
A0A1L1RZK1	GLO1	Lactoylglutathione lyase	GO:0006091; R-HSA-71387; GO:0006599	410627	182377	< 0,0001
P00508	GOT2	Aspartate aminotransferase, mitochondrial	R-HSA-71387; GO:0006107; GO:0006599	522038	226166	< 0,0001
	GSTM3	Glutathione S-transferase Mu 3	GO:0006599	317308	155806	0.00059935
Q5ZME2	MDH1	Malate dehydrogenase, cytoplasmic	GO:0006091; R-HSA-71387; GO:0006107	380724	174384	0.00365046
E1BVT3	MDH2	Malate dehydrogenase, mitochondrial	GO:0006091; R-HSA-71387; GO:0006107; GO:0014866	724742	278804	< 0,0001
F1NM49	MYH15	Myosin-15	GO:0003779	404473	1311.35	0.00788644
A0A3Q2U5Z0	NME1	Nucleoside diphosphate kinase A	R-HSA-71387; GO:0005198; GO:0106380	454966	211673	0.00785413
Q9PU47	PDLIM3	PDZ and LIM domain protein 3	GO:0003779; GO:0051371	540468	330170	0.00116835
A0A1L1S091	PEBP1	Phosphatidylethanolamine-binding protein 1	GO:0019900	322450	172217	0.00829764
F1NU17	PGK2	Phosphoglycerate kinase 2	GO:0006091; R-HSA-71387; GO:0005198	658056	434970	0.038178
A0A1D5PWG8	PHPT1	14 kDa phosphohistidine phosphatase	GO:0044325; GO:0032970	870226	487973	0.0112991
A0A1D5P9V0	PKLR	Pyruvate kinase PKLR	GO:0006091; R-HSA-71387; R-HSA-8982491; GO:0106380; GO:0014866; GO:0071417	618019	431001	0.0221964
	PYGM	Glycogen phosphorylase, muscle form	GO:0006091; R-HSA-71387; R-HSA-8982491; GO:0006107	674531	431309	0.0490665
A0A3Q2U787	RTN3	Reticulon-3	GO:0005198	301043	19591	0.011055
E1BX21	SIN3A	Paired amphipathic helix protein Sin3a	GO:0005198; R-HSA-114608; GO:0050839; GO:0071417; GO:0032970	558553	119536	0.000266732
Q01841	TGM2	Protein-glutamine gamma-glutamyltransferase 2	GO:0005198; hsa04260; GO:0106380; GO:0071417	708373	322518	0.0327296
P12620	TNNT3	Troponin T, fast skeletal muscle	GO:0003779; hsa04260	549139	161386	< 0,0001
P04268	TPM1	Tropomyosin alpha-1 chain	GO:0003779; GO:0005198; hsa04260; GO:0032970	488546	152785	0.0265282
A6BLM8	TTN	Titin	GO:0003779; GO:0005198; GO:0019900 ; hsa04260 ; GO:0051371; R-HSA-114608; GO:0014866	610669	272188	0.0281231
A0A1D5NW27	TUBA1A	Tubulin alpha-1A chain	GO:0005198; R-HSA-114608; R-HSA-8876725	466097	190505	0.038997
F1NW97	TUBA4B	Putative tubulin-like protein alpha-4B	GO:0005198	538879	292744	0.0345967
G1K338	TUBB2A	Tubulin beta-2A chain	GO:0005198; R-HSA-114608	503103	262372	0.0293297
F1NVB3	UNC45B	Protein unc-45 homolog B	GO:0003779	745930	411252	0.0148578
F6T197	VDAC2	Voltage-dependent anion-selective channel protein 2	GO:0005198; GO:0050839; GO:0032970	589385	181965	< 0,0001
Q5ZKJ2	YWHAH	14-3-3 protein eta	GO:0003779; GO:0005198; GO:0050839; GO:0071417; GO:0044325	562630	337814	0.0326651
Q8AYI3	ACO2	Aconitate hydratase, mitochondrial	GO:0006091; R-HSA-71387; GO:0006107	173260	414463	0.0484038	UP
Q03669	ATP2A2	Sarcoplasmic/endoplasmic reticulum calcium ATPase 2	GO:0003779; GO:0005198; hsa04260 ; GO:0051371; R-HSA-114608; R-HSA-8876725; GO:0014888; GO:0071417; GO:0044325; GO:0032970	334102	552791	0.0071531
E1BSH9	BHMT2	S-methylmethionine--homocysteine S-methyltransferase BHMT2	R-HSA-71387; GO:0006107; GO:0006599; GO:0106380	273229	472724	0.0386896
P11009	CKMT2	Creatine kinase S-type, mitochondrial	GO:0003779; GO:0006599; GO:0106380	262860	529157	0.0410938
A0A1L1RWR8	DEUP1	Deuterosome assembly protein 1	GO:0003779; GO:0005198	43697.2	439782	0.0281402
Q5ZM32	DLD	Dihydrolipoyl dehydrogenase, mitochondrial	GO:0006091; R-HSA-71387; GO:0006107; GO:0006599; GO:0106380; GO:0071417; GO:0044325	184910	435919	0.0376127
A0A1D5PAA8	GYG1	Glycogenin-1	GO:0006091; R-HSA-71387; R-HSA-6798695; R-HSA-8982491	126889	434821	0.0451597
	H2BC4	Histone H2B type 1-C/E/F/G/I	GO:0005198	230214	537354	0.0253833
O73885	HSPA8	Heat shock cognate 71 kDa protein	R-HSA-71387; GO:0005198; R-HSA-6798695; R-HSA-114608; GO:0050839; R-HSA-8876725; GO:0071417; GO:0032970	101762	572393	< 0,0001
A0A1D5PF99	HSPG2	Basement membrane-specific heparan sulfate proteoglycan core protein	R-HSA-71387; GO:0005198	292213	561055	0.0436348
E1C1U8	KLHL40	Kelch-like protein 40	GO:0003779; GO:0014888	230687	464124	0.0484462
P02565	MYH1	Myosin-1	GO:0003779	2058.47	4019.02	< 0,0001
A0A1D5NZY9	MYH7B	Myosin-7B	GO:0003779	369537	667520	0.00530978
	OGDH	2-oxoglutarate dehydrogenase, mitochondrial	GO:0006091; R-HSA-71387; GO:0006107; GO:0006599	285430	583421	0.0462536
Q5ZM25	OLA1	Obg-like ATPase 1	R-HSA-71387; GO:0005198; R-HSA-114608; GO:0050839; R-HSA-8876725	179199	523400	0.0182559
A0A3Q2U321	POSTN	Periostin	GO:0005198; GO:0050839	192560	565534	0.00619283
A0A3Q3AT29	PPIA	Peptidyl-prolyl cis-trans isomerase A	R-HSA-71387; R-HSA-6798695; R-HSA-114608; GO:0050839	254474	613962	0.00943743
Q9PU45	RDX	Radixin	GO:0003779; GO:0005198; R-HSA-114608; GO:0050839; GO:0032970	238821	536190	0.0119976
A0A1D5PPG9	RTN4	Reticulon-4	GO:0003779; GO:0005198; hsa04260; R-HSA-114608; GO:0050839; R-HSA-8876725; GO:0071417; GO:0032970	357547	620212	< 0,0001
A0A1D5PCL0	RYR3	Ryanodine receptor 3	GO:0003779; GO:0005198; GO:0014866; GO:0071417	308915	483440	0.00781415
P19352	TPM2	Tropomyosin beta chain	GO:0003779; GO:0005198; hsa04260	1488.28	262046	< 0,0001
P22695	UQCRC2	Cytochrome b-c1 complex subunit 2, mitochondrial	GO:0006091; R-HSA-71387; GO:0005198; hsa04260	240373	694471	0.00198287
A0A1D5NTT4	VDAC1	Voltage-dependent anion-selective channel protein 1	GO:0006091; R-HSA-71387; GO:0005198; GO:0019900; GO:0044325; GO:0032970	164431	438213	0.00853462
Q5F3W6	YWHAG	14-3-3 protein gamma	GO:0005198; GO:0019900; GO:0071417	119267	602488	< 0,0001

## Sheet: Table S4
Table S4. List of the muscle proteins (n = 25) identified as being significantly different among the two Ranger Classic groups and their correlation with farming method expressed by ANOVA test results. Antibiotic-free raised chicken up-regulated proteins are highlighted in blue while organic up-regulated proteins are highlited in red.
Uniprot ID	Gene names	Protein full name	Biological pathway (GO,KEGG,Reactome)	Antibiotic-free Ranger Classic (ARA)	Organic Ranger Classic (ORA)	P-value
P20111	ACTN2	Alpha-actinin-2	GO:0003779; GO:0005198; R-HSA-114608; GO:0050839; GO:0071417; GO:0044325; GO:0032970	614671	561550	0.0304549	DOWN
A0A1D5PF87	AGL	Glycogen debranching enzyme	GO:0006091; R-HSA-71387; R-HSA-6798695; R-HSA-8982491	154445	88194.8	0.0176758
P19121	ALB	Albumin	GO:0005198; GO:0006107; R-HSA-114608	419593	123622	0.00957352
A0A3Q2TYY9	FLNA	Filamin-A	GO:0003779; GO:0005198; GO:0019900; hsa04260; R-HSA-114608; GO:0050839; GO:0071417; GO:0044325; GO:0032970	315904	189928	0.00501179
A0A1L1RQ91	GPI	Glucose-6-phosphate isomerase	GO:0006091; R-HSA-71387; R-HSA-6798695; R-HSA-8982491; hsa04260; R-HSA-8876725; GO:0014866	195281	100073	0.0300121
O93510	GSN	Gelsolin	GO:0003779; R-HSA-6798695; GO:0019900; hsa04260; GO:0050839; GO:0014888; GO:0014866; GO:0032970	506738	235511	0.0217304
A0A1D5PPF8	HSPA4	Heat shock 70 kDa protein 4	GO:0005198; R-HSA-8876725	416127	105971	0.0319377
E1C6E6	LRBA	Lipopolysaccharide-responsive and beige-like anchor protein	GO:0003779; GO:0019900; GO:0032970	254612	170943	0.048968
E1BU93	MYOZ1	Myozenin-1	GO:0003779; GO:0014888	450276	258518	0.0407791
	PLEC	Plectin	GO:0006091; GO:0003779; GO:0005198; hsa04260; GO:0050839; GO:0014888; GO:0014866;	635035	410295	0.0375916
E1BX21	SIN3A	Paired amphipathic helix protein Sin3a	GO:0005198; R-HSA-114608; GO:0050839; GO:0071417; GO:0032970	567473	91859.9	0.00011306
A0A3Q3ALX3	TBX21	T-box transcription factor TBX21	GO:0050839	315996	188574	0.0414668
F1NW97	TUBA4B	Putative tubulin-like protein alpha-4B	GO:0005198	366645	107063	0.00698769
A0A1D5NTT4	VDAC1	Voltage-dependent anion-selective channel protein 1	GO:0006091; R-HSA-71387; GO:0005198; GO:0019900; GO:0044325; GO:0032970	804991	358059	0.00471712
P00565	CKM	Creatine kinase M-type	GO:0006599; GO:0106380	359554	578109	0.0195259	UP
F1NXR0	CKMT1B	Creatine kinase U-type, mitochondrial	GO:0006599; GO:0106380	186095	450563	0.0172807
A0A1D5PUR6	MYH1A		GO:0003779	192354	668837	0.00155038
A0A1D5P525	MYH1C		GO:0003779	152647	517431	0.00100667
A0A1D5NYC2	MYH1E		GO:0003779	3771.4	4349.28	0.0185631
F1P5V6	MYL3	Myosin light chain 3	GO:0003779; GO:0005198; hsa04260; GO:0014888	194711	324096	0.0146689
F1NN63	PGM1	Phosphoglucomutase-1	GO:0006091; R-HSA-71387; R-HSA-6798695; R-HSA-8982491; GO:0106380	309131	347831	0.00497246
A0A1D5P9V0	PKLR	Pyruvate kinase PKLR	GO:0006091; R-HSA-71387; R-HSA-8982491; GO:0106380; GO:0014866; GO:0071417	475009	817406	0.047394
E1BSN7	PYGB	Glycogen phosphorylase, brain form	GO:0006091; R-HSA-71387; R-HSA-6798695; R-HSA-8982491; GO:0019900	708841	777139	0.0227457
P12620	TNNT3	Troponin T, fast skeletal muscle	GO:0003779; hsa04260	283870	335054	0.0336087
P22695	UQCRC2	Cytochrome b-c1 complex subunit 2, mitochondrial	GO:0006091; R-HSA-71387; GO:0005198; hsa04260	303428	679848	0.017847

## Sheet: Table S5
Table S5. List of the muscle proteins (n = 108) identified as being significantly different among the four considered chicken meat groups and the molecular pathways in which they are involved.
ORA vs ARA	ORO vs ARO	ORA vs ORO	ARA vs ARO		Gene names		GO:0006091	GO:0003779	R-HSA-71387	GO:0005198	R-HSA-6798695	R-HSA-8982491	GO:0019900	GO:0006107	hsa04260	GO:0051371	R-HSA-114608	GO:0006599	GO:0050839	R-HSA-8876725	GO:0014888	GO:0106380	GO:0014866	GO:0071417	GO:0044325	GO:0032970		Sum
					ADSL		●		●					●								v						4
					AMPD3				●		○											v						3
					CCT8					n	○						¬		p	t						n		6
					ENO2		●		●																			2		●	GO:0006091: Generation of precursor metabolites and energy
					HSPB1					n			◊							t								3		n	GO:0003779 actin binding
					LDB3			n					◊			n												3		●	R-HSA-71387 Metabolism of carbohydrates
					MYOM1			n		n			◊				¬											4		n	GO:0005198 structural molecule activity
					NEB			n		n																n		3		○	R-HSA-6798695 Neutrophil degranulation
					PDLIM5			n		n			◊			n			p	t								6		●	R-HSA-8982491 Glycogen metabolism
					PHKB		●		●			●																3		◊	GO:0019900 kinase binding
					PRPH			n		n																		2		●	GO:0006107 oxaloacetate metabolic process
					SLC25A3																				£			1		n	hsa04260 Cardiac muscle contraction
					TUBA4A					n			◊				¬											3		n	GO:0051371 muscle alpha-actinin binding
					TUBA8A					n																		1		¬	R-HSA-114608 Platelet degranulation
					UQCRC1		●		●	n					n					t								5		●	GO:0006599 phosphagen metabolic process
					VCP		●		●	n	○								p	t			n		£	n		9		p	GO:0050839 cell adhesion molecule binding
					ACTN2			n		n							¬		p					m	£	n		7		t	R-HSA-8876725 Protein methylation
					MYL3			n		n					n						n							4		n	GO:0014888 striated muscle adaptation
					CKM													●				v						2		v	GO:0106380 purine ribonucleotide salvage
					CKMT1B													●				v						2		n	GO:0014866 skeletal myofibril assembly
					TNNT3			n							n													2		m	GO:0071417 cellular response to organonitrogen compound
					TUBA4B					n																		1		£	GO:0044325 transmembrane transporter binding
					ACTA1			n		n					n						n		n	m				6		n	GO:0032970 regulation of actin filament-based process
					ALDOC		●		●		○																	3
					ATP2A2			n		n					n	n	¬			t	n			m	£	n		10
					DEUP1			n		n																		2
					EIF4A2					n										t								2
					GYG1		●		●		○	●																4
					MYH15			n																				1
					MYH7B			n																				1
					OLA1				●	n							¬		p	t								5
					PGK2		●		●	n																		3
					TPM1			n		n					n											n		4
					TUBA1A					n							¬			t								3
					UNC45B			n																				1
					TTN			n		n			◊		n	n	¬						n					7
					H2AFX					n																		1
					IGFN1														p									1
					AKR1B1		●		●																			2
					CFL2			n													n			m		n		4
					COL6A1					n														m				2
					DCN				●	n															£	n		4
					EEF1A1					n	○		◊							t								4
					EEF1A2					n			◊							t								3
					FLNC			n		n																		2
					GOT1				●			●		●				●						m				5
					MYH1F			n																				1
					NID1					n																		1
					REEP5														p									1
					TUBB4B					n	○						¬											3
					HSPA4					n										t								2
					MYH1A			n																				1
					PLEC		●	n		n					n				p		n		n					7
					PYGB		●		●		○	●		●														5
					SIN3A					n							¬		p					m		n		5
					CKMT2			n										●				v						3
					HSPG2				●	n																		2
					TUBB2A					n							¬											2
					VDAC2					n									p							n		3
					ACO2		●		●					●														3
					ACTBL2			n		n			◊															3
					AMPD1				●													v						2
					BHMT2				●					●				●				v						4
					BPGM		●		●																			2
					CAND2														p									1
					CASQ2			n							n								n	m	£			5
					COL6A3			n		n																		2
					DLD		●		●					●				●				v		m	£			7
					EEF2					n	○		◊						p	t								5
					GLO1		●		●									●										3
					GOT2				●					●				●										3
					GSTM3													●										1
					HSPA8				●	n	○						¬		p	t				m		n		8
					KLHL40			n													n							2
					MDH1		●		●					●														3
					MDH2		●		●					●									n					4
					MYH1			n																				1
					NME1				●	n												v						3
					OGDH		●		●					●				●										4
					PEBP1								◊															1
					PHPT1																				£	n		2
					POSTN					n									p									2
					PPIA				●		○						¬		p									4
					PYGM		●		●			●		●														4
					RDX			n		n							¬		p							n		5
					RTN3					n																		1
					RTN4			n		n					n		¬		p	t				m		n		8
					RYR3			n		n													n	m				4
					TGM2					n					n							v		m				4
					TPM2			n		n					n													3
					YWHAG					n			◊											m				3
					YWHAH			n		n									p					m	£			5
					H2BC4					n																		1
					PDLIM3			n								n												2
					PKLR		●		●			●										v	n	m				6
					UQCRC2		●		●	n					n													4
					VDAC1		●		●	n			◊												£	n		6
					AGL		●		●		○	●																4
					ALB					n				●			¬											3
					FLNA			n		n			◊		n		¬		p					m	£	n		9
					GPI		●		●		○	●			n					t			n					7
					GSN			n			○		◊		n				p		n		n			n		8
					LRBA			n					◊													n		3
					MYH1C			n																				1
					MYH1E			n																				1
					MYOZ1			n													n							2
					PGM1		●		●		○	●										v						5
					TBX21														p									1
					Sum		25	39	35	55	15	9	16	12	16	5	17	10	21	16	8	12	10	17	11	18
